# Supplementary material for: Factors that Influence Adherence to Antiretroviral Treatment in an Urban Population, Jakarta, Indonesia
Source: PLoS One. 2014 Sep 17;9(9):e107543. doi: 10.1371/journal.pone.0107543 (PMC4168004; doi:10.1371/journal.pone.0107543)
Supplement: Study Dataset S1 — Dataset used in this study. (XLSX) [file pone.0107543.s001.xlsx]

## Sheet: Sheet1
id	age	sex	maritalstatus	childrenyn	education	hourswork	totalexpend	healthexpend	fastingyn	latestcd4count	datecd4	Agama	IO	HIV	ARV	IDU	dismedgp	dishospgp	adhere4days	notadhere3months	Persepsi1	Pers1kat	Persepsi2	Pers2kat	ISEL1	ISEL1kat	ISEL2	Isel2kat	scoreknowledge	days_hiv	days_arv	iselcat	takingmeds2	takingmeds3	takingmeds4	takingmeds5	takingmeds6	takingmeds7	takingmeds8	takingmeds9	takingmeds10	takingmeds11	takingmeds12	takingmeds13	takingmeds14	perceiveself	perceivedother	socialsupport	socialsupport2
1	34	male	not married	Tidak	Diploma	Tidak beke	5000000	1000000	Tidak	18	2011-12-13	Islam	Tidak	2008-09-23	2008-11-04	Tidak	10km or less	1km or less	No	Yes	63	Persepsi i	49	Persepsi i	31	neg	32	1	8	1457	1415	60 or less	ever	never	never	never	never	never	ever	ever	never	ever	never	ever	never	negative	negative	negative	positive
2	29	male	married	Ya	SMA	Paruh Wakt	500000	50000	Ya	208	2011-08-01	Islam	Tidak	2009-05-25	2009-07-31	Tidak	10km or less	1km or less	No	No	53	Persepsi i	30	Persepsi i	43	pos	19	0	15	1213	1146	81 or more														negative	positive	positive	negative
3	32	male	married	Ya	S1	Tidak beke	5000000	1000000		18	2012-02-24	Protestan	Tidak	2009-07-17	2009-07-30	Tidak	over 10km	over 1 km	No	No	63	Persepsi i	43	Persepsi i	36	neg	20	1	6	1160	1147	71 - 80														negative	negative	negative	positive
4	35	male	married	Ya	SMA	Full Time	2500000	500000	Tidak	441	2010-12-28	Islam	Tidak	2007-12-27	2008-01-17	Tidak	10km or less	1km or less	No	No	56	Persepsi i	38	Persepsi i	34	neg	20	1	9	1728	1707	71 - 80														negative	negative	negative	positive
5	31	male	not married	Tidak	SMA	Paruh Wakt	1500000	50000		485	2011-12-24	Protestan	Tidak	2006-12-08	2007-05-14	Tidak	10km or less	1km or less	No	No	54	Persepsi i	37	Persepsi i	38	neg	21	1	10	2112	1955	71 - 80														negative	negative	negative	positive
6	30	male	not married	Tidak	SMA	Paruh Wakt	1000000	450000		675	2012-06-15	Protestan	Tidak	2007-08-04	2007-09-07	Tidak	10km or less	over 1 km	No	No	59	Persepsi i	47	Persepsi i	36	neg	28	1	11	1873	1839	61 - 70														negative	negative	negative	positive
7	29	male	married	Ya	S1	Tidak beke	1500000	35000	Ya	700	2011-02-23	Islam	Tidak	2000-09-14	2000-11-12	Tidak	10km or less	over 1 km	No	No	73	Persepsi i	49	Persepsi i	39	neg	12	0	7	4388	4329	81 or more														negative	negative	negative	negative
8	32	male	not married	Tidak	SMA	Paruh Wakt	1500000	100000	Ya	265	2010-12-10	Islam	Tidak	2009-08-12	2009-09-07	Tidak	10km or less	1km or less	No	No	62	Persepsi i	48	Persepsi i	37	neg	25	1	5	1134	1108	61 - 70														negative	negative	negative	positive
9	27	female	married	Tidak	Diploma	Bekerja di	1500000	100000	Tidak	96	2012-05-24	Islam	Tidak	2006-04-18	2007-02-26	Tidak	over 10km	1km or less	No	Yes	63	Persepsi i	44	Persepsi i	57	pos	22	1	6	2346	2032	81 or more	ever	ever	never	ever	ever	never	never	never	never	never	never	never	never	negative	negative	positive	positive
10	33	male	married	Tidak	SMA	Full Time	2500000	200000	Tidak	310	2010-06-08	Islam	Tidak	2007-12-31	2007-09-12	Tidak	over 10km	1km or less	No	No	54	Persepsi i	41	Persepsi i	35	neg	22	1	10	1724	1834	61 - 70														negative	negative	negative	positive
11	34	male	not married	Tidak	SMA	Paruh Wakt	1000000	200000	Ya	270	2012-03-16	Islam	Tidak	2005-08-10	2005-09-23	Tidak	10km or less	1km or less	No	No	44	Persepsi i	31	Persepsi i	41	pos	17	0	4	2597	2553	81 or more														positive	positive	positive	negative
12	31	male	not married	Tidak	SMA	Paruh Wakt	1000000	100000	Tidak	424	2011-12-10	Islam	Tidak	2008-06-23	2008-08-06	Tidak	10km or less	1km or less	No	No	53	Persepsi i	41	Persepsi i	37	neg	23	1	7	1549	1505	71 - 80														negative	negative	negative	positive
13	30	male	not married	Tidak	SMA	Paruh Wakt	1000000	300000		372	2011-04-27	Protestan	Tidak	2008-06-10	2008-06-13	Tidak	10km or less	1km or less	No	No	55	Persepsi i	38	Persepsi i	40	pos	20	1	7	1562	1559	71 - 80														negative	negative	positive	positive
14	42	male	married	Ya	SMA	Full Time	1000000	500000		433	2012-05-23	Protestan	Tidak	2011-01-17	2011-02-09	Tidak	over 10km	over 1 km	No	No	59	Persepsi i	46	Persepsi i	47	pos	25	1	9	611	588	71 - 80														negative	negative	positive	positive
15	59	female	married	Ya	SMA	Full Time	8000000	500000		223	2012-04-16	Katholik	Tidak	2009-03-27	2009-05-13	Tidak	over 10km	over 1 km	No	No	84	Persepsi i	54	Persepsi i	40	pos	28	1	28	1272	1225	61 - 70														negative	negative	positive	positive
16	30	male	not married	Tidak	SMA	Full Time	2000000	100000		367	2011-09-26	Budha	Tidak	2010-10-04	2010-10-13	Tidak	over 10km	over 1 km	Yes	No	62	Persepsi i	48	Persepsi i	37	neg	22	1	12	716	707	71 - 80														negative	negative	negative	positive
17	47	female	married	Ya	Diploma	Full Time	3000000	500000		180	2011-06-15	Protestan	Tidak	2008-01-15	2008-01-21	Tidak	10km or less	1km or less	No	No	76	Persepsi i	65	Persepsi i	45	pos	27	1	20	1709	1703	71 - 80														negative	negative	positive	positive
18	30	male	married	Ya	SMA	Full Time	1000000	30000		750	2012-01-21	Katholik	Tidak	2006-12-26	2007-02-16	Ya	over 10km	over 1 km	Yes	Yes	52	Persepsi i	42	Persepsi i	35	neg	37	1	7	2094	2042	60 or less	ever	ever	never	never	never	never	never	ever	never	never	never	never	never	negative	negative	negative	positive
19	32	male	not married	Tidak	SMA	Tidak beke	0	70000	Ya	265	2011-05-02	Islam	Tidak	2008-07-28	2008-11-05	Tidak	10km or less	1km or less	No	No	63	Persepsi i	41	Persepsi i	34	neg	25	1	9	1514	1414	61 - 70														negative	negative	negative	positive
20	33	male	married	Ya	SMA	Full Time	2000000	250000		323	2011-03-01	Protestan	Tidak	2008-03-24	2008-05-30	Tidak	over 10km	1km or less	No	No	53	Persepsi i	34	Persepsi i	38	neg	19	0	12	1640	1573	71 - 80														negative	positive	negative	negative
21	24	male	not married	Tidak	SMA	Pelajar/Ma	0	50000	Tidak	220	2012-03-30	Islam	Tidak	2011-01-21	2011-02-11	Tidak	10km or less	over 1 km	No	No	54	Persepsi i	34	Persepsi i	43	pos	13	0	6	607	586	81 or more														negative	positive	positive	negative
22	38	male	married	Ya	SMA	Paruh Wakt	1500000	200000	Ya	26	2012-05-15	Islam	Tidak	2006-12-12	2007-02-12	Ya	over 10km	over 1 km	No	Yes	38	Persepsi i	34	Persepsi i	34	neg	21	1	4	2108	2046	61 - 70	ever	ever	ever	never	never	never	ever	ever	ever	ever	ever	ever	never	positive	positive	negative	positive
23	35	male	married	Ya	Diploma	Full Time	7000000	300000	Ya	259	2010-08-19	Islam	Tidak	2008-05-15	2008-06-17	Tidak	over 10km	over 1 km	No	Yes	67	Persepsi i	46	Persepsi i	40	pos	23	1	8	1588	1555	71 - 80	never	never	never	never	never	never	never	never	never	never	never	ever	never	negative	negative	positive	positive
24	24	female	married	Tidak	SMA	Tidak beke	25000000	200000	Ya	569	2011-12-14	Islam	Tidak	2007-03-06	2010-11-03	Tidak	over 10km	1km or less	No	No	66	Persepsi i	43	Persepsi i	37	neg	26	1	10	2024	686	61 - 70														negative	negative	negative	positive
25	34	female	married	Ya	SMP	Bekerja di	1000000	100000	Ya	358	2012-01-26	Islam	Tidak	2010-10-09	2010-11-18	Tidak	over 10km	over 1 km	Yes	Yes	64	Persepsi i	46	Persepsi i	35	neg	34	1	20	711	671	60 or less	ever	ever	ever	ever	ever	never	never	ever	never	ever	never	never	never	negative	negative	negative	positive
26	34	male	not married	Tidak	SMA	Full Time	1000000	50000	Ya	136	2012-06-18	Islam	Tidak	2007-02-10	2008-01-23	Tidak	10km or less	1km or less	No	No	49	Persepsi i	35	Persepsi i	40	pos	26	1	11	2048	1701	71 - 80														negative	negative	positive	positive
27	27	male	married	Ya	SMA	Tidak beke	1000000	50000		30	2012-07-19	Katholik	Ya	2010-06-09	2010-07-07	Tidak	10km or less	over 1 km	Yes	Yes	63	Persepsi i	47	Persepsi i	40	pos	16	0	14	833	805	81 or more	ever	ever	ever	ever	ever	ever	ever	never	never	ever	never	never	never	negative	negative	positive	negative
28	37	male	married	Tidak	SMA	Paruh Wakt	2800000	50000	Ya	376	2007-09-27	Islam	Tidak	2005-08-07	2005-08-29	Tidak	10km or less	over 1 km	No	No	61	Persepsi i	48	Persepsi i	39	neg	18	0	11	2600	2578	71 - 80														negative	negative	negative	negative
29	33	male	married	Ya	SMA	Tidak beke	5800000	50000	Ya	302	2012-05-15	Islam	Tidak	2004-11-29	2004-12-09	Ya	10km or less	1km or less	No	No	44	Persepsi i	28	Persepsi i	40	pos	27	1	6	2851	2841	61 - 70														positive	positive	positive	positive
30	34	male	married	Ya	SMA	Full Time	2500000	50000	Ya	675	2011-12-05	Islam	Tidak	2004-09-07	2004-04-23	Tidak	over 10km	over 1 km	No	No	49	Persepsi i	35	Persepsi i	36	neg	22	1	9	2934	3071	71 - 80														negative	negative	negative	positive
31	33	male	married	Ya	SMA	Full Time	2000000	200000	Tidak	697	2012-01-04	Islam	Tidak	2007-05-21	2008-06-18	Tidak	10km or less	1km or less	No	Yes	40	Persepsi i	33	Persepsi i	41	pos	19	0	8	1948	1554	71 - 80	never	ever	never	never	never	never	never	never	never	never	never	never	never	positive	positive	positive	negative
32	39	male	married	Tidak	Diploma	Full Time	4000000	1000000		540	2011-01-20	Katholik	Tidak	2008-10-09	2008-11-10	Tidak	10km or less	over 1 km	No	No	55	Persepsi i	49	Persepsi i	39	neg	27	1	16	1441	1409	61 - 70														negative	negative	negative	positive
33	34	male	divorced	Tidak	S1	Full Time	2500000	1300000	Tidak	96	2011-07-04	Islam	Tidak	2009-09-01	2009-09-09	Tidak	10km or less	1km or less	Yes	No	49	Persepsi i	35	Persepsi i	34	neg	25	1	18	1114	1106	61 - 70														negative	negative	negative	positive
34	30	male	not married	Tidak	SMP	Tidak beke	1500000	0		382	2011-12-03	Katholik	Tidak	2007-11-08	2008-08-18	Tidak	over 10km	over 1 km	No	No	64	Persepsi i	46	Persepsi i	32	neg	28	1	11	1777	1493	61 - 70														negative	negative	negative	positive
35	38	male	married	Ya	Diploma	Full Time	5000000	500000	Ya	566	2012-05-14	Islam	Tidak	2008-09-09	2008-09-09	Ya	10km or less	over 1 km	No	No	58	Persepsi i	38	Persepsi i	39	neg	22	1	8	1471	1471	71 - 80														negative	negative	negative	positive
36	52	male	not married	Tidak	SMA	Tidak beke	25000	200000		454	2011-11-02	Budha	Tidak	2009-08-26	2009-11-02	Tidak	over 10km	1km or less	No	No	51	Persepsi i	39	Persepsi i	54	pos	35	1	14	1120	1052	71 - 80														negative	negative	positive	positive
37	33	female	married	Ya	SMP	Bekerja di	1000000	100000	Tidak	56	2012-07-25	Islam	Tidak	2011-03-06	2011-04-12	Tidak	10km or less	1km or less	No	No	70	Persepsi i	42	Persepsi i	38	neg	24	1	19	563	526	71 - 80														negative	negative	negative	positive
38	35	male	not married	Tidak	SMA	Tidak beke	2000000	200000		133	2012-06-04	Budha	Tidak	2007-04-25	2007-05-02	Tidak	over 10km	1km or less	No	Yes	63	Persepsi i	45	Persepsi i	33	neg	29	1	5	1974	1967	61 - 70	ever	ever	never	ever	never	ever	never	ever	never	never	never	never	never	negative	negative	negative	positive
39	51	male	not married	Tidak	SMA	Tidak beke	5000000	35000		519	2012-01-30	Budha	Tidak	2009-10-16	2009-11-07	Tidak	10km or less	1km or less	No	No	57	Persepsi i	37	Persepsi i	41	pos	23	1	27	1069	1047	71 - 80														negative	negative	positive	positive
40	29	female	widowed	Ya	SMA	Full Time	1500000	200000		388	2011-08-18	Protestan	Ya	2009-04-04	2009-06-03	Tidak	10km or less	1km or less	No	No	56	Persepsi i	63	Persepsi i	39	neg	23	1	14	1264	1204	71 - 80														negative	negative	negative	positive
41	37	female	married	Tidak	Diploma	Tidak beke	3000000	700000	Tidak	536	2012-10-26	Islam	Tidak	2008-06-25	2008-07-11	Tidak	over 10km	over 1 km	No	No	71	Persepsi i	60	Persepsi i	39	neg	21	1	5	1547	1531	71 - 80														negative	negative	negative	positive
42	31	male	not married	Tidak	Diploma	Tidak beke	0	1500000	Tidak	66	2012-04-16	Islam	Tidak	2006-03-28	2006-04-04	Ya	10km or less	1km or less	No	No	49	Persepsi i	37	Persepsi i	34	neg	27	1	11	2367	2360	61 - 70														negative	negative	negative	positive
43	33	male	married	Tidak	SMA	Full Time	2000000	300000	Tidak	463	2010-07-13	Islam	Tidak	2005-12-06	2005-12-06	Tidak	over 10km	over 1 km	No	No	53	Persepsi i	34	Persepsi i	32	neg	23	1	13	2479	2479	61 - 70														negative	positive	negative	positive
44	38	male	divorced	Ya	S1	Full Time	3500000	1000000		9	2011-08-04	Katholik	Tidak	2011-05-22	2011-06-14	Tidak	over 10km	1km or less	No	No	61	Persepsi i	35	Persepsi i	29	neg	21	1	10	486	463	61 - 70														negative	negative	negative	positive
45	41	male	married	Ya	S1	Paruh Wakt	5000000	1000000		623	2011-12-16	Protestan	Tidak	2009-07-23	2009-08-03	Tidak	over 10km	over 1 km	No	No	47	Persepsi i	34	Persepsi i	54	pos	58	1	18	1154	1143	60 or less														negative	positive	positive	positive
46	27	male	not married	Tidak	SMA	Full Time	1000000	75000	Ya	137	2011-08-27	Islam	Tidak	2010-12-16	2011-02-17	Tidak	10km or less	1km or less	Yes	Yes	73	Persepsi i	54	Persepsi i	39	neg	36	1	15	643	580	60 or less	ever	ever	ever	ever	never	never	never	ever	ever	ever	ever	ever	ever	negative	negative	negative	positive
47	39	male	not married	Tidak	SMA	Full Time	1500000	400000		234	2010-05-06	Protestan	Tidak	2007-04-23	2007-04-23	Tidak	over 10km	1km or less	No	No	38	Persepsi i	43	Persepsi i	36	neg	20	1	22	1976	1976	71 - 80														positive	negative	negative	positive
48	33	male	not married	Tidak	SMA	Full Time	1000000	50000		295	2011-11-25	Protestan	Tidak	2008-10-08	2009-03-10	Tidak	over 10km	1km or less	No	No	71	Persepsi i	48	Persepsi i	24	neg	29	1	12	1442	1289	60 or less														negative	negative	negative	positive
49	29	male	married	Tidak	SMA	Paruh Wakt	1000000	500000	Tidak	149	2010-08-11	Islam	Tidak	2009-11-05	2009-11-10	Tidak	over 10km	1km or less	No	No	49	Persepsi i	48	Persepsi i	46	pos	14	0	8	1049	1044	81 or more														negative	negative	positive	negative
50	48	male	married	Ya	SMA	Pensiun, T	1000000	500000	Tidak	410	2011-07-07	Islam	Tidak	2009-10-11	2009-11-26	Tidak	over 10km	1km or less	No	No	62	Persepsi i	46	Persepsi i	32	neg	24	1	4	1074	1028	61 - 70														negative	negative	negative	positive
51	31	female	married	Tidak	SMA	Full Time	2000000	50000	Tidak	630	2011-12-08	Islam	Tidak	2007-11-26	2008-01-21	Tidak	10km or less	1km or less	No	No	65	Persepsi i	49	Persepsi i	27	neg	25	1	19	1759	1703	60 or less														negative	negative	negative	positive
52	42	male	married	Ya	Diploma	Full Time	4000000	1500000	Ya	362	2011-08-22	Islam	Tidak	2001-12-01	2008-06-01	Ya	over 10km	over 1 km	No	Yes	61	Persepsi i	41	Persepsi i	39	neg	15	0	4	3945	1571	81 or more	never	ever	never	never	ever	never	ever	ever	never	never	never	ever	ever	negative	negative	negative	negative
53	41	male	married	Tidak	SMA	Paruh Wakt	1500000	200000	Tidak	159		Islam	Ya	2011-01-30	2011-04-08	Ya	over 10km	1km or less	No	No	64	Persepsi i	51	Persepsi i	36	neg	26	1	11	598	530	61 - 70														negative	negative	negative	positive
54	32	female	widowed	Ya	SMP	Tidak beke	0	250000	Ya	604	2012-05-15	Islam	Tidak	2008-08-30	2010-01-26	Tidak	10km or less	1km or less	Yes	Yes	51	Persepsi i	28	Persepsi i	32	neg	34	1	13	1481	967	60 or less	ever	ever	never	never	never	never	never	ever	ever	never	never	never	never	negative	positive	negative	positive
55	33	male	not married	Tidak	Diploma	Paruh Wakt	1000000	350000	Ya	524	2012-03-29	Islam	Tidak	2004-06-11	2004-09-11	Tidak	10km or less	over 1 km	Yes	No	51	Persepsi i	37	Persepsi i	31	neg	21	1	7	3022	2930	61 - 70														negative	negative	negative	positive
56	45	male	married	Ya	S1	Bekerja di	5000000	1000000	Tidak	127	2012-03-06	Islam	Tidak	2010-08-15	2010-09-15	Tidak	over 10km	over 1 km	No	No	55	Persepsi i	36	Persepsi i	37	neg	24	1	18	766	735	61 - 70														negative	negative	negative	positive
57	28	male	not married	Tidak	SMP	Full Time	1500000	3000000	Tidak	805	2012-02-01	Islam	Tidak	2007-08-27	2007-09-05	Tidak	10km or less	1km or less	No	Yes	45	Persepsi i	23	Persepsi i	44	pos	38	1	9	1850	1841	61 - 70	never	ever	ever	never	ever	never	never	never	never	ever	ever	never	never	positive	positive	positive	positive
58	25	female	married	Ya	SMA	Bekerja di	0	50000	Tidak	122		Islam	Tidak	2011-03-08	2011-04-08	Tidak	10km or less	1km or less	No	No	55	Persepsi i	44	Persepsi i	38	neg	26	1	19	561	530	61 - 70														negative	negative	negative	positive
59	28	male	married	Tidak	S1	Full Time	5000000	100000	Tidak	98	2011-10-10	Islam	Tidak	2006-07-30	2009-04-30	Ya	10km or less	1km or less	No	No	39	Persepsi i	38	Persepsi i	36	neg	20	1	12	2243	1238	71 - 80														positive	negative	negative	positive
60	30	female	widowed	Ya	SMA	Full Time	2500000	500000	Tidak	77	2011-12-12	Islam	Ya	2011-05-18	2011-12-12	Tidak	10km or less	1km or less	No	No	63	Persepsi i	37	Persepsi i	37	neg	20	1	16	490	282	71 - 80														negative	negative	negative	positive
61	35	male	married	Ya	SMA	Paruh Wakt	1500000	200000		92	2012-03-27	Katholik	Tidak	2006-11-30	2008-05-26	Tidak	10km or less	1km or less	No	No	66	Persepsi i	44	Persepsi i	28	neg	29	1	4	2120	1577	60 or less														negative	negative	negative	positive
62	32	female	married	Ya	SMA	Tidak beke	1500000	200000		641	2012-03-27	Katholik	Tidak	2006-11-30	2008-05-26	Tidak	10km or less	1km or less	No	No	67	Persepsi i	44	Persepsi i	28	neg	29	1	5	2120	1577	60 or less														negative	negative	negative	positive
63	33	male	married	Ya	SMA	Full Time	1000000	50000	Ya	322	2011-06-20	Islam	Tidak	2008-10-08	2008-12-10	Ya	10km or less	1km or less	No	No	23	Persepsi i	17	Persepsi i	30	neg	26	1	16	1442	1379	61 - 70														positive	positive	negative	positive
64	29	female	married	Ya	SMA	Bekerja di	8000000	100000	Tidak	364	2012-06-23	Islam	Tidak	2008-05-15	2008-05-15	Tidak	10km or less	1km or less	No	No	76	Persepsi i	47	Persepsi i	38	neg	16	0	13	1588	1588	71 - 80														negative	negative	negative	negative
65	31	male	not married	Tidak	SMP	Bekerja di	700000	200000	Ya	176	2011-10-15	Islam	Ya		2010-04-06	Tidak	over 10km	1km or less	No	No	50	Persepsi i	39	Persepsi i	36	neg	26	1	13		897	61 - 70														negative	negative	negative	positive
66	30	female	married	Tidak	SMA	Bekerja di	7000000	1000000	Tidak	454	2012-06-06	Islam	Tidak	2008-05-28	2008-05-28	Tidak	10km or less	1km or less	No	No	65	Persepsi i	51	Persepsi i	34	neg	24	1	12	1575	1575	61 - 70														negative	negative	negative	positive
67	38	male	married	Ya	SMA	Full Time	1200000	300000		443	2012-01-17	Protestan	Tidak	2009-10-15	2009-12-02	Tidak	10km or less	1km or less	No	No	51	Persepsi i	33	Persepsi i	42	pos	19	0	13	1070	1022	71 - 80														negative	positive	positive	negative
68	38	male	married	Ya	S1	Full Time	5000000	500000		427	2010-09-14	Protestan	Tidak	2007-04-26	2007-07-08	Ya	10km or less	over 1 km	No	No	50	Persepsi i	17	Persepsi i	33	neg	15	0	12	1973	1900	71 - 80														negative	positive	negative	negative
69	46	female	married	Ya	SMA	Tidak beke	6000000	1000000	Ya	176	2011-01-26	Islam	Tidak	2008-01-30	2008-03-26	Tidak	10km or less	1km or less	No	No	60	Persepsi i	46	Persepsi i	35	neg	22	1	15	1694	1638	61 - 70														negative	negative	negative	positive
70	31	male	married	Ya	SMP	Full Time	1000000	50000	Tidak	170	2010-08-29	Islam	Tidak	2010-11-16	2010-11-24	Tidak	10km or less	1km or less	No	No	33	Persepsi i	25	Persepsi i	41	pos	26	1	24	673	665	71 - 80														positive	positive	positive	positive
71	43	male	married	Ya	SMP	Paruh Wakt	4000000	50000		405	2012-05-30	Protestan	Tidak	2005-05-10	2005-10-04	Tidak	over 10km	over 1 km	No	No	52	Persepsi i	35	Persepsi i	33	neg	27	1	16	2689	2542	61 - 70														negative	negative	negative	positive
72	28	female	married	Tidak	SMA	Full Time	2000000	150000		971	2010-11-30	Protestan	Tidak	2005-04-29	2007-01-16	Ya	10km or less	1km or less	Yes	Yes	46	Persepsi i	39	Persepsi i	39	neg	19	0	9	2700	2073	71 - 80	ever	ever	never	never	never	never	never	ever	never	ever	never	ever	never	positive	negative	negative	negative
73	33	male	not married	Tidak	SMA	Full Time	3500000	100000	Ya	188	2009-04-01	Islam	Tidak	2006-09-20	2007-01-05	Tidak	10km or less	1km or less	No	Yes	50	Persepsi i	38	Persepsi i	37	neg	31	1	10	2191	2084	61 - 70	never	never	never	never	never	never	never	ever	never	never	never	ever	never	negative	negative	negative	positive
74	28	male	widowed	Ya	Diploma	Tidak beke	5000000	1000000	Tidak	320	2012-04-03	Islam	Tidak	2010-06-05	2010-12-15	Tidak	over 10km	1km or less	No	Yes	55	Persepsi i	47	Persepsi i	37	neg	15	0	10	837	644	71 - 80	ever	ever	ever	never	ever	never	never	never	never	ever	never	never	never	negative	negative	negative	negative
75	29	female	married	Ya	SMA	Bekerja di	2000000	50000		124	2011-12-28	Protestan	Tidak	2010-11-05	2010-12-08	Tidak	over 10km	over 1 km	No	No	63	Persepsi i	34	Persepsi i	34	neg	34	1	11	684	651	60 or less														negative	positive	negative	positive
76	31	male	widowed	Ya	Diploma	Lainnya	2000000	700000	Tidak	274	2011-01-12	Islam	Tidak	2008-08-22	2008-08-26	Tidak	10km or less	1km or less	No	Yes	55	Persepsi i	36	Persepsi i	34	neg	25	1	12	1489	1485	61 - 70	ever	ever	never	never	never	never	never	ever	never	ever	never	ever	never	negative	negative	negative	positive
77	32	male	not married	Ya	SMA	Tidak beke	700000	300000		194	2010-12-31	Protestan	Tidak	2007-08-05	2007-09-25	Tidak	10km or less	1km or less	No	No	40	Persepsi i	34	Persepsi i	31	neg	25	1	9	1872	1821	61 - 70														positive	positive	negative	positive
78	30	female	married	Ya	SMP	Bekerja di	1000000	200000	Tidak	390	2012-06-15	Islam	Tidak	2009-02-03	2012-08-06	Tidak	10km or less	1km or less	No	Yes	54	Persepsi i	36	Persepsi i	38	neg	22	1	7	1324	44	71 - 80	ever	never	never	never	never	never	never	ever	ever	never	never	never	ever	negative	negative	negative	positive
79	30	male	married	Ya	SMA	Lainnya	1000000	500000	Tidak	750	2012-06-15	Islam	Tidak	2008-06-07	2010-04-01	Tidak	10km or less	1km or less	No	No	47	Persepsi i	43	Persepsi i	42	pos	15	0	13	1565	902	81 or more														negative	negative	positive	negative
80	20	male	married	Ya	SMP	Lainnya	2000000	300000	Ya	309	2012-02-25	Islam	Tidak	2006-07-19	2006-08-11	Tidak	over 10km	over 1 km	No	No	50	Persepsi i	39	Persepsi i	37	neg	21	1	10	2254	2231	71 - 80														negative	negative	negative	positive
81	29	male	married	Ya	SMA	Full Time	1500000	200000	Tidak	149	2010-10-15	Islam	Tidak	2006-06-12	2008-04-10	Tidak	10km or less	1km or less	No	No	40	Persepsi i	32	Persepsi i	39	neg	14	0	14	2291	1623	81 or more														positive	positive	negative	negative
82	35	male	not married	Tidak	SMP	Tidak beke	900000	150000		150	2012-01-04	Katholik	Tidak	2007-12-31	2009-11-04	Ya	over 10km	1km or less	No	No	59	Persepsi i	41	Persepsi i	34	neg	26	1	10	1724	1050	61 - 70														negative	negative	negative	positive
83	35	male	not married	Tidak	SMA	Full Time	0	0	Tidak	177	2012-02-06	Islam	Tidak	2006-07-14	2007-07-03	Ya	over 10km	over 1 km	No	No	67	Persepsi i	48	Persepsi i	34	neg	32	1	9	2259	1905	60 or less														negative	negative	negative	positive
84	33	male	married	Tidak	S1	Paruh Wakt	3000000	0	Ya	127	2009-10-21	Islam	Tidak	2007-01-11	2008-02-13	Tidak	over 10km	1km or less	No	No	66	Persepsi i	39	Persepsi i	44	pos	15	0	8	2078	1680	81 or more														negative	negative	positive	negative
85	28	male	not married	Tidak	SMA	Lainnya	10000000	1000000		27	2011-06-20	Protestan	Tidak	2011-06-14	2011-06-20	Ya	over 10km	over 1 km	No	No	69	Persepsi i	32	Persepsi i	53	pos	22	1	15	463	457	81 or more														negative	positive	positive	positive
86	33	male	married	Ya	SMA	Bekerja di	2000000	300000	Tidak	360	2009-04-27	Islam	Tidak	2008-01-02	2008-03-21	Ya	10km or less	1km or less	No	No	55	Persepsi i	43	Persepsi i	45	pos	24	1	23	1722	1643	71 - 80														negative	negative	positive	positive
87	33	male	married	Ya	SMA	Paruh Wakt	500000	150000	Ya	490	2009-09-14	Islam	Tidak	2007-07-31	2008-07-29	Ya	10km or less	1km or less	No	No	43	Persepsi i	29	Persepsi i	35	neg	25	1	15	1877	1513	61 - 70														positive	positive	negative	positive
88	34	male	married	Ya	Diploma	Full Time	4000000	300000		299	2012-03-12	Protestan	Ya	2007-08-25	2009-01-07	Ya	10km or less	over 1 km	No	No	56	Persepsi i	39	Persepsi i	38	neg	21	1	3	1852	1351	71 - 80														negative	negative	negative	positive
89	40	female	widowed	Ya	SMA	Bekerja di	1000000	200000	Ya	543	2012-01-13	Islam	Tidak	2007-08-28	2007-09-23	Tidak	10km or less	1km or less	No	No	68	Persepsi i	49	Persepsi i	36	neg	29	1	14	1849	1823	61 - 70														negative	negative	negative	positive
90	34	male	married	Ya	SMA	Full Time	900000	50000	Ya	849	2010-10-01	Islam	Tidak	2006-01-30	2006-02-23	Tidak	10km or less	1km or less	No	No	43	Persepsi i	31	Persepsi i	38	neg	19	0	5	2424	2400	71 - 80														positive	positive	negative	negative
91	30	female	married	Ya	SMA	Full Time	4000000	200000	Ya	181	2012-03-12	Islam	Tidak	2010-02-15	2011-02-23	Tidak	over 10km	1km or less	Yes	No	55	Persepsi i	32	Persepsi i	65	pos	35	1	17	947	574	81 or more														negative	positive	positive	positive
92	32	female	divorced	Ya	SMA	Tidak beke	1500000	500000	Ya	45	2009-02-11	Islam	Tidak	2009-01-21	2009-04-21	Ya	10km or less	1km or less	No	Yes	67	Persepsi i	52	Persepsi i	29	neg	33	1	11	1337	1247	60 or less	ever	ever	ever	never	ever	never	never	ever	ever	ever	ever	ever	ever	negative	negative	negative	positive
93	31	male	not married	Tidak	SMP	Tidak beke	1500000	500000	Tidak	303	2012-05-15	Islam	Tidak	2011-08-01	2011-08-04	Ya	10km or less	1km or less	Yes	Yes	53	Persepsi i	39	Persepsi i	38	neg	25	1	19	415	412	61 - 70	ever	ever	ever	ever	never	ever	never	never	ever	ever	ever	never	never	negative	negative	negative	positive
94	34	male	widowed	Ya	Diploma	Tidak beke	600000	50000	Tidak	584	2011-06-08	Islam	Ya	2010-10-04	2010-10-16	Tidak	over 10km	over 1 km	No	No	53	Persepsi i	41	Persepsi i	33	neg	15	0	5	716	704	71 - 80														negative	negative	negative	negative
95	21	female	married	Ya	SD	Paruh Wakt	1500000	100000	Ya	132	2011-12-03	Islam	Tidak	2012-01-11	2012-02-03	Tidak	over 10km	1km or less	No	No	61	Persepsi i	31	Persepsi i	37	neg	29	1	17	252	229	61 - 70														negative	positive	negative	positive
96	31	female	married	Ya	SMP	Bekerja di	1000000	100000	Tidak	258	2011-11-18	Islam	Tidak	2011-02-10	2011-03-28	Tidak	10km or less	over 1 km	No	Yes	49	Persepsi i	34	Persepsi i	36	neg	20	1	13	587	541	71 - 80	never	never	ever	ever	ever	never	never	ever	never	never	never	never	never	negative	positive	negative	positive
97	41	male	married	Tidak	SMA	Paruh Wakt	1300000	50000	Tidak	135	2011-10-12	Islam	Tidak	2006-07-29	2006-09-13	Tidak	10km or less	1km or less	No	No	53	Persepsi i	38	Persepsi i	40	pos	21	1	11	2244	2198	71 - 80														negative	negative	positive	positive
98	39	male	divorced	Tidak	SMA	Full Time	1000000	1500000	Tidak	7	2011-07-14	Islam	Tidak	2011-07-20	2011-08-10	Tidak	over 10km	1km or less	Yes	Yes	53	Persepsi i	37	Persepsi i	43	pos	28	1	17	427	406	71 - 80	never	never	never	never	never	never	ever	ever	never	never	never	never	ever	negative	negative	positive	positive
99	36	male	not married	Tidak	SMA	Full Time	1000000	200000	Ya	236	1998-12-23	Islam	Tidak	2006-06-07	2007-01-03	Ya	over 10km	1km or less	No	No	61	Persepsi i	39	Persepsi i	32	neg	22	1	8	2296	2086	61 - 70														negative	negative	negative	positive
100	32	male	not married	Tidak	S1	Full Time	2000000	200000	Ya	132	2012-11-08	Islam	Tidak	2010-10-30	2010-11-01	Tidak	10km or less	over 1 km	No	No	62	Persepsi i	43	Persepsi i	33	neg	23	1	27	690	688	61 - 70														negative	negative	negative	positive
101	34	male	married	Ya	Diploma	Lainnya	2000000	0	Ya	621	2011-11-14	Islam	Tidak	2007-04-27	2007-06-11	Ya	over 10km	1km or less	No	Yes	57	Persepsi i	51	Persepsi i	41	pos	13	0	5	1972	1927	81 or more	never	ever	never	never	never	never	never	never	never	never	never	never	never	negative	negative	positive	negative
102	37	male	not married	Tidak	SMA	Tidak beke	0	0	Tidak	87	2010-08-16	Islam	Ya	2004-11-24	2005-03-02	Ya	over 10km	over 1 km	No	No	54	Persepsi i	38	Persepsi i	40	pos	20	1	11	2856	2758	71 - 80														negative	negative	positive	positive
103	33	female	married	Ya	Diploma	Tidak beke	5000000	0	Tidak	42	2012-05-29	Islam	Ya	2011-09-07	2011-10-14	Tidak	over 10km	1km or less	No	No	52	Persepsi i	27	Persepsi i	52	pos	20	1	13	378	341	81 or more														negative	positive	positive	positive
104	29	male	not married	Tidak	S1	Full Time	3000000	300000		145	2011-11-14	Katholik	Tidak	2010-04-23	2010-11-24	Tidak	10km or less	over 1 km	No	No	57	Persepsi i	39	Persepsi i	39	neg	11	0	5	880	665	81 or more														negative	negative	negative	negative
105	34	male	married	Ya	SMA	Lainnya	2000000	0	Tidak	605	2010-07-21	Islam	Tidak	2005-08-30	2007-03-28	Ya	10km or less	1km or less	Yes	Yes	45	Persepsi i	37	Persepsi i	40	pos	24	1	12	2577	2002	71 - 80	never	ever	never	never	never	never	never	never	never	never	never	ever	never	positive	negative	positive	positive
106	34	female	widowed	Tidak	SMA	Paruh Wakt	3000000	200000	Ya	478	2012-05-08	Islam	Ya	2006-09-07	2007-11-05	Tidak	10km or less	1km or less	No	No	50	Persepsi i	39	Persepsi i	36	neg	21	1	34	2204	1780	71 - 80														negative	negative	negative	positive
107	36	female	married	Ya	SMA	Full Time	3000000	0	Ya	563	2012-06-30	Islam	Tidak	2007-07-30	2007-07-31	Ya	over 10km	1km or less	No	No	37	Persepsi i	34	Persepsi i	39	neg	19	0	7	1878	1877	71 - 80														positive	positive	negative	negative
108	32	male	married	Ya	SMA	Full Time	3000000	0	Ya	478	2012-07-30	Islam	Ya	2008-07-03	2008-09-15	Tidak	over 10km	over 1 km	No	No	58	Persepsi i	40	Persepsi i	42	pos	19	0	2	1539	1465	71 - 80														negative	negative	positive	negative
109	35	female	married	Tidak	SMA	Full Time	0	0	Ya	274	2011-12-22	Islam	Tidak	2010-05-26	2010-07-08	Tidak	10km or less	1km or less	No	No	80	Persepsi i	52	Persepsi i	37	neg	25	1	12	847	804	61 - 70														negative	negative	negative	positive
110	41	female	widowed	Ya	SMA	Tidak beke	0	0	Tidak	65	2011-10-20	Islam	Tidak	2010-12-06	2011-02-02	Tidak	over 10km	1km or less	No	No	45	Persepsi i	36	Persepsi i	42	pos	30	1	12	653	595	61 - 70														positive	negative	positive	positive
111	49	male	not married	Tidak	S1	Lainnya	0	0	Tidak	403	2011-10-07	Islam	Tidak	2004-11-17	2005-01-12	Ya	over 10km	over 1 km	No	No	49	Persepsi i	37	Persepsi i	41	pos	14	0	2	2863	2807	81 or more														negative	negative	positive	negative
112	30	male	married	Ya	SMA	Full Time	1500000	100000	Ya	407	2009-03-25	Islam	Tidak	2006-07-31	2006-08-01	Tidak	over 10km	1km or less	No	No	51	Persepsi i	35	Persepsi i	42	pos	25	1	14	2242	2241	71 - 80														negative	negative	positive	positive
113	27	female	divorced	Ya	SMA	Full Time	0	0		60	2011-05-12	Protestan	Tidak	2010-08-26	2011-03-22	Tidak	10km or less	1km or less	No	No	70	Persepsi i	153	Persepsi i	33	neg	20	1	9	755	547	61 - 70														negative	negative	negative	positive
114	43	male	not married	Ya	SMP	Bekerja di	3000000	100000	Tidak	185	2012-01-16	Islam	Tidak	2011-01-04	2011-03-07	Tidak	10km or less	1km or less	No	No	48	Persepsi i	34	Persepsi i	33	neg	23	1	21	624	562	61 - 70														negative	positive	negative	positive
115	30	male	not married	Tidak	Diploma	Full Time	3000000	200000		33	2012-04-01	Protestan	Tidak	2009-09-01	2009-10-12	Ya	10km or less	1km or less	No	No	54	Persepsi i	39	Persepsi i	39	neg	21	1	7	1114	1073	71 - 80														negative	negative	negative	positive
116	35	male	widowed	Ya	SMA	Full Time	1500000	200000	Ya	387	2012-07-20	Islam	Tidak	2007-10-08	2008-01-14	Tidak	over 10km	over 1 km	No	No	49	Persepsi i	34	Persepsi i	38	neg	25	1	6	1808	1710	61 - 70														negative	positive	negative	positive
117	34	male	married	Ya	S1	Bekerja di	1500000	300000		463	2012-07-31	Protestan	Tidak	2008-02-12	2008-03-10	Ya	over 10km	1km or less	No	Yes	50	Persepsi i	37	Persepsi i	45	pos	23	1	8	1681	1654	71 - 80														negative	negative	positive	positive
118	30	male	divorced	Ya	SMP	Full Time	700000	35000	Tidak	188	2010-06-30	Islam	Tidak	2009-07-03	2009-07-23	Tidak	10km or less	1km or less	No	No	51	Persepsi i	40	Persepsi i	35	neg	23	1	18	1174	1154	61 - 70														negative	negative	negative	positive
119	47	male	married	Ya	Diploma	Full Time	3000000	400000	Tidak	765	2012-06-02	Islam	Tidak	2008-10-04	2012-12-27	Tidak	over 10km	1km or less	No	No	59	Persepsi i	41	Persepsi i	38	neg	23	1	9	1446	-99	71 - 80														negative	negative	negative	positive
120	30	male	divorced	Tidak	SMA	Full Time	2000000	1000000	Tidak	199	2012-06-18	Islam	Tidak	2011-08-02	2011-08-18	Ya	10km or less	over 1 km	Yes	Yes	53	Persepsi i	40	Persepsi i	43	pos	26	1	8	414	398	71 - 80	ever	ever	ever	never	ever	never	never	ever	never	ever	ever	ever	never	negative	negative	positive	positive
121	32	male	married	Ya	SMA	Tidak beke	900000	50000	Ya	345	2010-08-30	Islam	Tidak	2007-08-20	2007-10-02	Tidak	over 10km	1km or less	No	No	60	Persepsi i	41	Persepsi i	36	neg	23	1	12	1857	1814	61 - 70														negative	negative	negative	positive
122	30	male	married	Ya	SMA	Bekerja di	1000000	0	Ya	345	2011-02-21	Islam	Tidak	2007-11-27	2008-01-14	Ya	10km or less	1km or less	No	No	39	Persepsi i	24	Persepsi i	36	neg	11	0	6	1758	1710	81 or more														positive	positive	negative	negative
123	32	female	widowed	Ya	SMP	Bekerja di	1500000	500000	Tidak	110	2012-03-15	Islam	Tidak	2011-03-28	2011-05-25	Tidak	over 10km	1km or less	No	No	69	Persepsi i	47	Persepsi i	36	neg	22	1	6	541	483	71 - 80														negative	negative	negative	positive
124	33	female	married	Ya	Diploma	Tidak beke	3000000	250000	Ya	520	2011-12-10	Islam	Tidak	2006-08-22	2007-05-04	Ya	over 10km	over 1 km	No	Yes	30	Persepsi i	21	Persepsi i	21	neg	5	0	12	2220	1965	71 - 80	ever	never	never	never	ever	never	never	ever	never	never	never	ever	never	positive	positive	negative	negative
125	29	male	married	Tidak	SMA	Full Time	3000000	200000	Tidak	416	2011-12-10	Islam	Tidak	2006-08-22	2007-02-19	Ya	10km or less	1km or less	Yes	Yes	30	Persepsi i	21	Persepsi i	25	neg	2	0	7	2220	2039	71 - 80	ever	ever	never	never	never	never	never	ever	never	never	never	ever	never	positive	positive	negative	negative
126	34	female	widowed	Ya	SMA	Bekerja di	1500000	200000	Ya	140	2010-09-03	Islam	Tidak	2007-10-02	2010-02-10	Tidak	over 10km	1km or less	No	No	52	Persepsi i	36	Persepsi i	43	pos	24	1	9	1814	952	71 - 80														negative	negative	positive	positive
127	54	male	widowed	Ya	SD	Bekerja di	1000000	60000		588	2010-05-27	Protestan	Tidak	2007-04-17	2007-05-07	Tidak	over 10km	over 1 km	No	No	49	Persepsi i	37	Persepsi i	29	neg	20	1	27	1982	1962	61 - 70														negative	negative	negative	positive
128	36	male	married	Ya	SMA	Full Time	3000000	500000	Tidak	341	2011-10-03	Islam	Ya	2008-11-26	2008-12-18	Tidak	10km or less	over 1 km	No	Yes	66	Persepsi i	48	Persepsi i	36	neg	27	1	12	1393	1371	61 - 70	ever	never	never	never	never	ever	never	ever	never	never	ever	never	never	negative	negative	negative	positive
129	29	male	not married	Tidak	SMP	Full Time	5000000	200000	Ya	207	2009-01-19	Islam	Tidak	2008-05-06	2008-05-19	Ya	10km or less	1km or less	Yes	Yes	51	Persepsi i	39	Persepsi i	34	neg	25	1	19	1597	1584	61 - 70	ever	ever	never	never	never	never	never	ever	ever	never	never	never	ever	negative	negative	negative	positive
130	32	male	married	Ya	S1	Full Time	5000000	500000	Ya	596	2012-01-28	Islam	Tidak	2008-01-05	2008-02-15	Ya	over 10km	over 1 km	No	No	40	Persepsi i	38	Persepsi i	38	neg	9	0	5	1719	1678	81 or more														positive	negative	negative	negative
131	31	male	not married	Tidak	S1	Full Time	2500000	250000	Ya	701	2010-06-01	Islam	Tidak	2008-04-17	2008-05-28	Ya	over 10km	1km or less	No	Yes	51	Persepsi i	35	Persepsi i	40	pos	12	0	10	1616	1575	81 or more														negative	negative	positive	negative
132	25	male	not married	Tidak	Diploma	Tidak beke	3000000	500000	Ya	169	2012-05-20	Islam	Ya	2011-05-24	2011-07-18	Tidak	10km or less	1km or less	No	No	58	Persepsi i	49	Persepsi i	37	neg	27	1	5	484	429	61 - 70														negative	negative	negative	positive
133	34	male	not married	Tidak	SMP	Paruh Wakt	2000000	1000000	Ya	509	2012-05-14	Islam	Tidak	2008-10-24	2009-06-12	Tidak	10km or less	over 1 km	No	Yes	54	Persepsi i	39	Persepsi i	29	neg	27	1	17	1426	1195	60 or less	ever	ever	never	never	never	never	never	never	never	never	never	never	never	negative	negative	negative	positive
134	31	male	not married	Tidak	S1	Full Time	3000000	500000	Tidak	284	2009-01-05	Islam	Tidak	2005-06-28	2005-12-05	Ya	over 10km	1km or less	No	Yes	60	Persepsi i	42	Persepsi i	38	neg	23	1	2	2640	2480	71 - 80	ever	never	never	never	never	ever	never	ever	ever	never	never	never	never	negative	negative	negative	positive
135	37	male	married	Ya	SMA	Paruh Wakt	2000000	500000		167	2012-08-05	Protestan	Tidak	2011-04-08		Tidak	over 10km	over 1 km	No	No	72	Persepsi i	52	Persepsi i	36	neg	23	1	3	530		61 - 70														negative	negative	negative	positive
136	40	male	not married	Tidak	SMA	Full Time	1500000	500000	Tidak	127	2011-08-01	Islam	Tidak	2010-03-12	2010-07-13	Tidak	over 10km	1km or less	No	No	46	Persepsi i	32	Persepsi i	44	pos	20	1	8	922	799	81 or more														positive	positive	positive	positive
137	30	male	not married	Tidak	SMP	Paruh Wakt	1500000	500000	Tidak	127	2011-08-01	Islam	Tidak	2010-11-01	2010-12-03	Tidak	over 10km	1km or less	No	No	50	Persepsi i	32	Persepsi i	32	neg	20	1	15	688	656	61 - 70														negative	positive	negative	positive
138	38	male	married	Ya	SMA	Tidak beke	0	65000	Ya	493	2012-07-19	Islam	Tidak	2008-08-09	2008-11-03	Ya	10km or less	1km or less	No	No	66	Persepsi i	41	Persepsi i	42	pos	18	0	8	1502	1416	81 or more														negative	negative	positive	negative
139	27	female	married	Ya	SMA	Tidak beke	0	65000	Ya	1184	2012-01-17	Islam	Tidak	2008-11-24	2010-02-17	Tidak	10km or less	1km or less	No	No	58	Persepsi i	35	Persepsi i	28	neg	21	1	10	1395	945	61 - 70														negative	negative	negative	positive
140	34	male	not married	Tidak	SMA	Full Time	1000000	50000		252	2012-06-08	Protestan	Tidak	2009-08-13	2009-08-13	Tidak	10km or less	1km or less	No	No	45	Persepsi i	27	Persepsi i	41	pos	19	0	10	1133	1133	71 - 80														positive	positive	positive	negative
141	30	female	widowed	Ya	SMP	Tidak beke	1000000	300000	Ya	208	2010-09-15	Islam	Tidak	2008-02-11	2010-09-20	Tidak	10km or less	1km or less	Yes	No	42	Persepsi i	28	Persepsi i	37	neg	16	0	6	1682	730	71 - 80														positive	positive	negative	negative
142	32	female	widowed	Ya	SMA	Bekerja di	0	200000	Tidak	270	2012-07-13	Islam	Tidak	2009-03-28	2009-06-21	Tidak	10km or less	1km or less	No	No	63	Persepsi i	40	Persepsi i	31	neg	28	1	39	1271	1186	60 or less														negative	negative	negative	positive
143	35	male	divorced	Ya	S1	Full Time	2000000	250000		250	2012-07-10	Katholik	Tidak	2010-04-22	2010-05-19	Tidak	over 10km	over 1 km	No	No	61	Persepsi i	44	Persepsi i	41	pos	19	0	7	881	854	71 - 80														negative	negative	positive	negative
144	31	male	married	Ya	S1	Bekerja di	2500000	200000	Ya	776	2009-12-28	Islam	Tidak	2005-05-31	2005-06-13	Ya	over 10km	over 1 km	No	Yes	51	Persepsi i	41	Persepsi i	36	neg	25	1	12	2668	2655	61 - 70	ever	ever	never	never	never	ever	never	ever	never	never	never	never	never	negative	negative	negative	positive
145	32	male	not married	Tidak	SMA	Paruh Wakt	0	0	Ya	45	2010-10-20	Islam	Tidak	2010-06-23	2010-10-20	Ya	10km or less	1km or less	No	No	53	Persepsi i	36	Persepsi i	41	pos	20	1	21	819	700	71 - 80														negative	negative	positive	positive
146	34	female	married	Tidak	S1	Lainnya	0	0		572	2010-09-02	Protestan	Tidak	2008-01-24	2008-03-12	Ya	10km or less	over 1 km	No	No	52	Persepsi i	42	Persepsi i	33	neg	27	1	14	1700	1652	61 - 70														negative	negative	negative	positive
147	30	male	married	Ya	S2	Full Time	2000000	150000		115	2012-02-13	Protestan	Tidak	2008-08-26	2008-12-16	Tidak	over 10km	1km or less	No	No	69	Persepsi i	51	Persepsi i	40	pos	38	1	30	1485	1373	60 or less														negative	negative	positive	positive
148	34	female	married	Ya	SMA	Lainnya	2000000	150000	Tidak	229	2011-02-13	Islam	Tidak	2009-08-01	2010-03-31	Tidak	over 10km	1km or less	No	No	69	Persepsi i	51	Persepsi i	40	pos	38	1	23	1145	903	60 or less														negative	negative	positive	positive
149	33	male	not married	Tidak	SMA	Tidak beke	3000000	200000	Tidak	317	2012-05-16	Islam	Ya	2011-02-06	2011-03-04	Ya	10km or less	1km or less	No	No	69	Persepsi i	47	Persepsi i	40	pos	20	1	11	591	565	71 - 80														negative	negative	positive	positive
150	28	male	married	Tidak	SMA	Full Time	2000000	200000	Ya	130	2011-11-16	Islam	Tidak	2011-02-10	2011-04-11	Ya	over 10km	1km or less	No	No	46	Persepsi i	40	Persepsi i	42	pos	12	0	7	587	527	81 or more														positive	negative	positive	negative
151	28	male	married	Ya	SMA	Full Time	1000000	100000	Tidak	58	2011-03-31	Islam	Tidak	2008-10-27	2006-12-05	Ya	over 10km	1km or less	No	No	61	Persepsi i	39	Persepsi i	42	pos	22	1	16	1423	2115	71 - 80														negative	negative	positive	positive
152	28	male	not married	Tidak	SMA	Paruh Wakt	1000000	100000		46	2010-08-11	Protestan	Tidak	2010-06-07	2010-08-11	Tidak	over 10km	1km or less	No	No	46	Persepsi i	33	Persepsi i	31	neg	26	1	15	835	770	61 - 70														positive	positive	negative	positive
153	39	male	divorced	Tidak	S1	Paruh Wakt	1400000	500000	Ya	87	2011-12-07	Islam	Tidak	2009-10-15	2009-11-16	Ya	over 10km	1km or less	No	No	55	Persepsi i	39	Persepsi i	37	neg	20	1	9	1070	1038	71 - 80														negative	negative	negative	positive
154	34	female	not married	Tidak	Diploma	Full Time	2000000	100000		489	2012-07-01	Protestan	Tidak	2006-06-08	2006-08-11	Tidak	10km or less	1km or less	No	No	73	Persepsi i	44	Persepsi i	50	pos	7	0	4	2295	2231	81 or more														negative	negative	positive	negative
155	34	female	married	Ya	Diploma	Full Time	2000000	50000	Tidak	200	2008-11-17	Islam	Tidak	2005-11-29	2006-05-03	Tidak	10km or less	1km or less	No	No	59	Persepsi i	41	Persepsi i	47	pos	18	0	5	2486	2331	81 or more														negative	negative	positive	negative
156	30	male	married	Ya	Diploma	Full Time	6000000	300000	Ya	383	2008-12-15	Islam	Tidak	2005-09-06	2006-01-05	Tidak	over 10km	1km or less	No	Yes	60	Persepsi i	43	Persepsi i	32	neg	26	1	3	2570	2449	61 - 70	ever	never	never	never	ever	never	never	never	never	never	never	ever	never	negative	negative	negative	positive
157	31	male	widowed	Ya	Diploma	Full Time	2000000	300000	Ya	4	2011-10-19	Islam	Tidak	2007-04-13	2007-06-29	Ya	10km or less	1km or less	No	No	55	Persepsi i	36	Persepsi i	33	neg	22	1	23	1986	1909	61 - 70														negative	negative	negative	positive
158	31	female	married	Ya	SMA	Bekerja di	0	0	Ya	141	2012-05-09	Islam	Tidak	2009-07-01	2009-07-03	Tidak	10km or less	over 1 km	No	No	61	Persepsi i	38	Persepsi i	35	neg	26	1	10	1176	1174	61 - 70														negative	negative	negative	positive
159	25	female	married	Ya	SMA	Bekerja di	1500000	500000	Ya	722	2010-02-16	Islam	Tidak	2008-10-06	2008-10-10	Tidak	10km or less	over 1 km	No	Yes	59	Persepsi i	42	Persepsi i	39	neg	18	0	17	1444	1440	71 - 80	never	ever	never	never	never	ever	never	ever	ever	never	never	never	never	negative	negative	negative	negative
160	32	male	married	Ya	SMA	Full Time	1200000	300000	Ya	166	2011-04-30	Islam	Tidak			Tidak	10km or less	1km or less	Yes	Yes	56	Persepsi i	40	Persepsi i	35	neg	19	0	8			71 - 80														negative	negative	negative	negative
161	30	female	widowed	Tidak	SMA	Full Time	1000000	100000	Tidak	267	2012-04-01	Islam	Tidak	2006-09-14	2007-11-04	Tidak	over 10km	1km or less	Yes	No	65	Persepsi i	42	Persepsi i	39	neg	18	0	12	2197	1781	71 - 80														negative	negative	negative	negative
162	29	female	married	Ya	SMA	Tidak beke	2500000	250000	Ya	669	2009-10-03	Islam	Tidak	2009-04-24	2009-05-25	Ya	10km or less	1km or less	No	No	65	Persepsi i	41	Persepsi i	31	neg	31	1	11	1244	1213	60 or less														negative	negative	negative	positive
163	24	male	married	Tidak	SMA	Full Time	2000000	300000	Ya	369	2012-02-13	Islam	Tidak	2006-10-03	2006-11-06	Tidak	10km or less	over 1 km	No	No	55	Persepsi i	45	Persepsi i	37	neg	20	1	3	2178	2144	71 - 80														negative	negative	negative	positive
164	30	male	married	Ya	SMA	Full Time	800000	300000	Tidak	15	2012-06-17	Islam	Tidak	2011-01-11	2011-02-23	Tidak	over 10km	over 1 km	No	No	52	Persepsi i	37	Persepsi i	36	neg	27	1	13	617	574	61 - 70														negative	negative	negative	positive
165	56	male	married	Ya	SMA	Bekerja di	2000000	500000		85	2012-06-22	Protestan	Tidak	2009-12-09	2010-10-22	Tidak	over 10km	over 1 km	No	Yes	50	Persepsi i	32	Persepsi i	37	neg	19	0	9	1015	698	71 - 80	never	ever	ever	never	ever	never	ever	ever	ever	never	never	ever	ever	negative	positive	negative	negative
166	29	female	married	Ya	SMA	Bekerja di	2500000	1000000	Tidak	131	2011-05-20	Islam	Ya	2010-07-07	2010-07-28	Tidak	10km or less	1km or less	No	Yes	69	Persepsi i	48	Persepsi i	34	neg	32	1	13	805	784	60 or less	never	ever	ever	never	never	never	ever	never	ever	ever	ever	never	ever	negative	negative	negative	positive
167	31	male	not married	Tidak	SMA	Tidak beke	0	50000	Tidak	152	2011-02-03	Islam	Tidak	2011-02-03	2011-04-04	Ya	over 10km	1km or less	No	No	56	Persepsi i	153	Persepsi i	41	pos	17	0	6	594	534	81 or more														negative	negative	positive	negative
168	44	male	not married	Tidak	SMA	Tidak beke	600000	80000		300	2012-02-07	Budha	Tidak	2008-04-25	2008-05-25	Tidak	over 10km	over 1 km	No	Yes	55	Persepsi i	39	Persepsi i	33	neg	25	1	7	1608	1578	61 - 70	never	never	never	never	never	never	never	ever	never	never	never	never	never	negative	negative	negative	positive
169	37	male	married	Ya	SD	Full Time	2000000	250000	Ya	182	2009-12-22	Islam	Ya	2008-10-08	2008-10-31	Ya	10km or less	over 1 km	No	No	45	Persepsi i	30	Persepsi i	29	neg	11	0	13	1442	1419	71 - 80														positive	positive	negative	negative
170	51	female	widowed	Ya	S1	Paruh Wakt	4750000	2000000	Ya	265	2011-04-25	Islam	Tidak	2008-09-02	2008-09-05	Tidak	10km or less	over 1 km	No	Yes	36	Persepsi i	24	Persepsi i	46	pos	11	0	37	1478	1475	81 or more	ever	ever	ever	never	ever	ever	never	ever	ever	ever	ever	ever	ever	positive	positive	positive	negative
171	27	male	not married	Tidak	SMA	Full Time	2000000	100000	Tidak	998	2011-06-10	Islam	Tidak	2006-08-12	2006-08-29	Tidak	over 10km	over 1 km	No	No	50	Persepsi i	34	Persepsi i	26	neg	20	1	29	2230	2213	61 - 70														negative	positive	negative	positive
172	29	female	married	Ya	SMA	Bekerja di	3000000	300000	Tidak	52	2012-02-13	Islam	Tidak	2008-01-18	2008-04-02	Tidak	10km or less	over 1 km	No	No	53	Persepsi i	36	Persepsi i	42	pos	24	1	16	1706	1631	71 - 80														negative	negative	positive	positive
173	29	male	widowed	Ya	SMA	Bekerja di	3000000	300000		300	2011-11-15	Protestan	Ya	2002-12-31	2008-12-17	Ya	10km or less	1km or less	No	No	73	Persepsi i	47	Persepsi i	39	neg	19	0	5	3550	1372	71 - 80														negative	negative	negative	negative
174	50	male	married	Ya	SMP	Paruh Wakt	1500000	25000	Ya	208	2012-07-31	Islam	Ya	2010-11-16	2011-01-06	Tidak	over 10km	over 1 km	No	Yes	57	Persepsi i	41	Persepsi i	34	neg	27	1	11	673	622	61 - 70														negative	negative	negative	positive
175	33	male	married	Ya	SMA	Lainnya	0	0	Tidak	992	2011-03-29	Islam	Tidak	2007-10-10	2008-02-25	Ya	over 10km	over 1 km	No	No	57	Persepsi i	47	Persepsi i	30	neg	23	1	10	1806	1668	61 - 70														negative	negative	negative	positive
176	32	male	married	Tidak	SMA	Tidak beke	2000000	200000	Ya	82	2012-08-03	Islam	Tidak	2006-12-31	2008-07-14	Ya	over 10km	1km or less	No	No	53	Persepsi i	42	Persepsi i	40	pos	30	1	6	2089	1528	61 - 70														negative	negative	positive	positive
177	35	female	widowed	Ya	SMA	Full Time	4000000	500000	Tidak	332	2010-11-15	Islam	Tidak	2007-07-27	2010-03-10	Tidak	10km or less	1km or less	No	No	65	Persepsi i	50	Persepsi i	38	neg	30	1	8	1881	924	61 - 70														negative	negative	negative	positive
178	35	male	not married	Tidak	SMA	Paruh Wakt	1000000	500000	Tidak	315	2012-03-01	Islam	Tidak	2007-01-15	2007-07-18	Tidak	over 10km	1km or less	Yes	Yes	47	Persepsi i	29	Persepsi i	29	neg	23	1	27	2074	1890	61 - 70	never	never	never	never	never	never	never	never	never	never	never	never	never	negative	positive	negative	positive
179	27	male	not married	Tidak	SMA	Full Time	250000	500000	Ya	154	2011-04-21	Islam	Tidak	2008-02-26	2008-04-10	Tidak	10km or less	over 1 km	No	No	52	Persepsi i	35	Persepsi i	38	neg	26	1	17	1667	1623	61 - 70														negative	negative	negative	positive
180	36	male	married	Ya	SMA	Full Time	2000000	500000	Tidak	109	2011-06-10	Islam	Tidak	2010-11-29	2010-12-06	Ya	10km or less	1km or less	No	No	66	Persepsi i	45	Persepsi i	37	neg	18	0	10	660	653	71 - 80														negative	negative	negative	negative
181	35	male	not married	Tidak	SMP	Tidak beke	0	70000	Ya	106	2011-09-08	Islam	Tidak	2009-02-11	2009-03-10	Ya	10km or less	1km or less	No	No	62	Persepsi i	48	Persepsi i	27	neg	32	1	22	1316	1289	60 or less														negative	negative	negative	positive
182	48	female	divorced	Ya	SMA	Lainnya	0	0		343	2011-07-25	Protestan	Ya	2010-07-15	2010-08-17	Tidak	over 10km	1km or less	No	No	43	Persepsi i	39	Persepsi i	32	neg	26	1	22	797	764	61 - 70														positive	negative	negative	positive
183	28	female	married	Tidak	SMP	Lainnya	0	0	Tidak	409	2012-03-28	Islam	Tidak	2010-10-26	2011-01-24	Tidak	over 10km	1km or less	No	No	61	Persepsi i	40	Persepsi i	38	neg	22	1	6	694	604	71 - 80														negative	negative	negative	positive
184	31	male	married	Ya	SMP	Lainnya	0	0	Tidak	265	2011-07-04	Islam	Tidak	2010-11-04	2010-10-23	Tidak	over 10km	1km or less	No	No	57	Persepsi i	40	Persepsi i	35	neg	22	1	11	685	697	61 - 70														negative	negative	negative	positive
185	32	male	married	Ya	Diploma	Full Time	2000000	100000	Ya	409	2012-02-22	Islam	Tidak	2008-11-03	2008-11-20	Tidak	over 10km	over 1 km	No	No	76	Persepsi i	36	Persepsi i	67	pos	27	1	16	1416	1399	81 or more														negative	negative	positive	positive
186	29	male	not married	Tidak	SMA	Paruh Wakt	3000000	200000	Tidak	259	2010-10-19	Islam	Tidak	2009-01-19	2009-03-01	Ya	10km or less	1km or less	No	No	50	Persepsi i	35	Persepsi i	36	neg	25	1	6	1339	1298	61 - 70														negative	negative	negative	positive
187	29	male	not married	Tidak	SMA	Paruh Wakt	1000000	100000		410	2010-10-07	Protestan	Ya	2010-09-02	2010-10-07	Tidak	over 10km	1km or less	No	No	54	Persepsi i	39	Persepsi i	38	neg	20	1	7	748	713	71 - 80														negative	negative	negative	positive
188	35	male	not married	Tidak	SMA	Paruh Wakt	2000000	50000	Tidak	149	2012-06-18	Islam	Tidak	2009-06-30	2007-09-17	Tidak	10km or less	1km or less	No	No	59	Persepsi i	44	Persepsi i	41	pos	29	1	5	1177	1829	61 - 70														negative	negative	positive	positive
189	34	male	not married	Tidak	Diploma	Paruh Wakt	2000000	50000	Ya	549	2012-08-27	Islam	Tidak	2008-01-12	2008-09-23	Ya	10km or less	1km or less	No	No	51	Persepsi i	33	Persepsi i	38	neg	33	1	7	1712	1457	61 - 70														negative	positive	negative	positive
190	32	male	not married	Tidak	SD	Tidak beke	0	0	Tidak	195	2009-08-19	Islam	Tidak	2008-10-11	2008-12-23	Tidak	10km or less	1km or less	No	No	52	Persepsi i	37	Persepsi i	49	pos	31	1	29	1439	1366	71 - 80														negative	negative	positive	positive
191	24	male	not married	Tidak	SMA	Tidak beke	2500000	400000	Tidak	289	2008-06-25	Islam	Ya	2003-07-14	2004-08-30	Tidak	over 10km	1km or less	No	No	45	Persepsi i	43	Persepsi i	34	neg	17	0	9	3355	2942	71 - 80														positive	negative	negative	negative
192	32	male	not married	Tidak	SMA	Lainnya	0	0	Tidak	536	2012-02-20	Islam	Tidak	2007-09-11	2007-10-05	Tidak	10km or less	1km or less	No	No	72	Persepsi i	45	Persepsi i	44	pos	27	1	43	1835	1811	71 - 80														negative	negative	positive	positive
193	33	male	not married	Tidak	SMA	Lainnya	0	0	Ya	142	2008-09-09	Islam	Tidak	2009-02-15	2009-05-08	Tidak	10km or less	1km or less	No	Yes	49	Persepsi i	33	Persepsi i	42	pos	35	1	17	1312	1230	61 - 70	ever	ever	never	ever	never	never	never	never	ever	ever	never	never	ever	negative	positive	positive	positive
194	30	female	divorced	Ya	SMA	Bekerja di	1000000	500000		7	2012-07-10	Protestan	Tidak	2006-06-27	2006-07-17	Ya	over 10km	over 1 km	No	Yes	66	Persepsi i	45	Persepsi i	38	neg	21	1	4	2276	2256	71 - 80	never	never	never	never	never	never	never	never	never	never	never	never	never	negative	negative	negative	positive
195	30	male	not married	Ya	SMP	Tidak beke	0	300000	Tidak	235	2009-03-30	Islam	Tidak	2006-02-03	2006-06-03	Ya	over 10km	1km or less	No	No	49	Persepsi i	18	Persepsi i	51	pos	59	1	20	2420	2300	60 or less														negative	positive	positive	positive
196	30	male	married	Ya	SMA	Lainnya	3000000	0	Ya	262	2009-10-20	Islam	Tidak	2007-06-02	2007-07-05	Tidak	10km or less	over 1 km	Yes	Yes	57	Persepsi i	38	Persepsi i	31	neg	31	1	10	1936	1903	60 or less	never	ever	never	never	never	never	never	ever	never	never	never	ever	never	negative	negative	negative	positive
197	27	male	married	Ya	SMA	Full Time	1250000	0	Tidak	292	2011-10-28	Islam	Tidak	2011-02-14	2011-03-16	Tidak	10km or less	1km or less	No	No	57	Persepsi i	47	Persepsi i	36	neg	24	1	39	583	553	61 - 70														negative	negative	negative	positive
198	29	male	not married	Tidak	SMA	Full Time	1000000	500000	Ya	170	2011-03-31	Islam	Tidak	2011-01-19	2011-03-30	Tidak	10km or less	1km or less	Yes	No	52	Persepsi i	50	Persepsi i	55	pos	24	1	13	609	539	81 or more														negative	negative	positive	positive
199	28	female	married	Tidak	SMA	Bekerja di	0	0	Ya	290	2011-09-09	Islam	Tidak	2011-07-20	2011-08-06	Tidak	10km or less	over 1 km	No	No	56	Persepsi i	41	Persepsi i	37	neg	24	1	9	427	410	61 - 70														negative	negative	negative	positive
200	31	male	married	Ya	SMA	Full Time	1000000	200000	Ya	435	2011-11-08	Islam	Tidak	2007-05-10	2007-05-28	Ya	over 10km	over 1 km	No	No	43	Persepsi i	24	Persepsi i	43	pos	19	0	16	1959	1941	81 or more														positive	positive	positive	negative
201	40	male	not married	Tidak	Diploma	Paruh Wakt	2000000	200000	Ya	249	2012-05-15	Islam	Tidak	2010-08-03	2010-08-25	Tidak	over 10km	1km or less	No	No	44	Persepsi i	25	Persepsi i	43	pos	9	0	5	778	756	81 or more														positive	positive	positive	negative
202	43	male	not married	Tidak	SMA	Paruh Wakt	0	0	Ya	325	2010-09-29	Islam	Tidak	2007-01-04	2007-01-24	Tidak	10km or less	over 1 km	No	No	33	Persepsi i	26	Persepsi i	41	pos	26	1	8	2085	2065	71 - 80														positive	positive	positive	positive
203	35	male	married	Ya	SMP	Paruh Wakt	0	0	Ya	325	2012-05-10	Islam	Tidak	2011-02-28	2011-03-29	Ya	over 10km	over 1 km	No	No	56	Persepsi i	37	Persepsi i	38	neg	28	1	12	569	540	61 - 70														negative	negative	negative	positive
204	29	male	married	Ya	SMA	Bekerja di	3000000	250000	Tidak	248	2010-12-22	Islam	Tidak	2005-05-26	2005-06-17	Ya	10km or less	over 1 km	No	No	67	Persepsi i	43	Persepsi i	46	pos	25	1	8	2673	2651	71 - 80														negative	negative	positive	positive
205	32	female	widowed	Ya	SMA	Paruh Wakt	2500000	750000	Tidak	172	2012-08-29	Islam	Tidak	2008-01-15	2008-08-11	Tidak	10km or less	1km or less	No	Yes	32	Persepsi i	26	Persepsi i	41	pos	30	1	24	1709	1500	61 - 70	ever	ever	ever	ever	never	ever	never	never	never	never	ever	never	never	positive	positive	positive	positive
206	30	male	not married	Tidak	SMA	Full Time	0	0	Tidak	128	2010-05-10	Islam	Tidak	2009-07-10	2009-11-13	Tidak	over 10km	over 1 km	No	No	70	Persepsi i	64	Persepsi i	34	neg	23	1	23	1167	1041	61 - 70														negative	negative	negative	positive
207	30	male	married	Tidak	Diploma	Full Time	4000000	500000	Ya	374	2012-08-08	Islam	Tidak	2008-05-16	2008-05-26	Ya	over 10km	1km or less	No	Yes	82	Persepsi i	46	Persepsi i	52	pos	33	1	10	1587	1577	71 - 80	ever	never	never	never	ever	never	never	ever	never	never	never	ever	never	negative	negative	positive	positive
208	37	male	not married	Tidak	SMA	Full Time	0	0	Ya	157	2011-05-04	Islam	Tidak	2010-04-05	2010-04-26	Tidak	10km or less	over 1 km	No	Yes	73	Persepsi i	21	Persepsi i	45	pos	23	1	6	898	877	71 - 80	never	ever	never	never	never	never	never	never	never	never	never	never	never	negative	positive	positive	positive
209	36	male	not married	Tidak	Diploma	Full Time	2500000	200000	Ya	367	2010-06-23	Islam	Tidak	2006-10-12	2007-03-12	Tidak	over 10km	over 1 km	No	No	34	Persepsi i	27	Persepsi i	41	pos	17	0	2	2169	2018	81 or more														positive	positive	positive	negative
210	32	male	not married	Tidak	Diploma	Full Time	1500000	600000	Ya	376	2007-07-16	Islam	Tidak	2007-05-12	2007-05-16	Ya	over 10km	1km or less	No	Yes	62	Persepsi i	43	Persepsi i	51	pos	17	0	12	1957	1953	81 or more	ever	never	never	never	ever	never	never	ever	never	never	never	never	never	negative	negative	positive	negative
211	29	male	married	Ya	SMA	Paruh Wakt	1100000	100000	Tidak	433	2012-06-14	Islam	Ya	2007-04-23	2007-05-10	Ya	over 10km	1km or less	No	No	43	Persepsi i	40	Persepsi i	35	neg	13	0	2	1976	1959	71 - 80														positive	negative	negative	negative
212	33	male	married	Ya	SMA	Full Time	0	0	Tidak	121	2011-08-25	Islam	Tidak	2011-06-23	2011-06-30	Tidak	10km or less	over 1 km	No	No	51	Persepsi i	37	Persepsi i	37	neg	26	1	15	454	447	61 - 70														negative	negative	negative	positive
213	43	male	married	Tidak	SD	Paruh Wakt	1000000	200000	Ya	327	2012-08-14	Islam	Tidak	2009-01-05	2009-02-10	Ya	10km or less	1km or less	No	Yes	54	Persepsi i	46	Persepsi i	23	neg	39	1	37	1353	1317	60 or less	ever	ever	never	ever	ever	never	ever	never	ever	ever	never	ever	never	negative	negative	negative	positive
214	37	male	married	Ya	Diploma	Lainnya	4000000	0	Tidak	640	2011-02-07	Islam	Tidak	2007-01-16	2007-05-02	Tidak	over 10km	1km or less	No	No	57	Persepsi i	41	Persepsi i	35	neg	20	1	10	2073	1967	71 - 80														negative	negative	negative	positive
215	37	female	widowed	Ya	SMA	Full Time	2000000	100000		528	2010-08-11	Protestan	Tidak	2006-05-20	2006-06-10	Tidak	10km or less	over 1 km	No	No	46	Persepsi i	31	Persepsi i	61	pos	16	0	23	2314	2293	81 or more														positive	positive	positive	negative
216	33	male	married	Ya	SMA	Full Time	1000000	0		267	2012-01-07	Protestan	Tidak	2009-01-15	2009-04-15	Tidak	10km or less	1km or less	No	No	52	Persepsi i	40	Persepsi i	36	neg	20	1	44	1343	1253	71 - 80														negative	negative	negative	positive
217	33	male	not married	Tidak	SMA	Full Time	0	0	Tidak	405	2012-06-13	Islam	Tidak	2010-07-18	2010-10-13	Ya	over 10km	over 1 km	No	No	54	Persepsi i	36	Persepsi i	38	neg	19	0	2	794	707	71 - 80														negative	negative	negative	negative
218	26	male	not married	Tidak	SMA	Bekerja di	0	0	Ya	225	2012-04-14	Islam	Tidak	2010-05-20	2010-07-13	Tidak	over 10km	1km or less	No	No	52	Persepsi i	39	Persepsi i	44	pos	34	1	30	853	799	61 - 70														negative	negative	positive	positive
219	29	male	married	Tidak	SMA	Full Time	3000000	500000	Tidak	124	2011-05-18	Islam	Tidak	2009-10-30	2009-11-20	Ya	over 10km	over 1 km	No	No	54	Persepsi i	38	Persepsi i	32	neg	21	1	17	1055	1034	61 - 70														negative	negative	negative	positive
220	29	female	married	Ya	S1	Tidak beke	0	0	Tidak	299	2011-11-15	Islam	Tidak	2007-11-27	2011-05-13	Ya	over 10km	over 1 km	No	No	55	Persepsi i	40	Persepsi i	37	neg	22	1	7	1758	495	71 - 80														negative	negative	negative	positive
221	30	male	married	Ya	SD	Tidak beke	0	0	Tidak	354	2012-05-05	Islam	Tidak	2006-12-12	2010-02-08	Ya	10km or less	1km or less	Yes	Yes	41	Persepsi i	40	Persepsi i	41	pos	32	1	33	2108	954	61 - 70	never	ever	never	never	never	ever	ever	never	ever	never	ever	ever	never	positive	negative	positive	positive
222	34	male	married	Ya	SMA	Tidak beke	2000000	300000		394	2011-02-23	Budha	Tidak	2007-07-09	2007-12-20	Tidak	10km or less	1km or less	No	Yes	63	Persepsi i	45	Persepsi i	38	neg	29	1	10	1899	1735	61 - 70	ever	ever	ever	ever	ever	ever	never	ever	ever	never	ever	ever	ever	negative	negative	negative	positive
223	30	female	divorced	Ya	SMA	Tidak beke	1300000	2500000	Ya	190	2011-02-22	Islam	Tidak	2010-02-25	2010-03-15	Tidak	10km or less	1km or less	Yes	Yes	59	Persepsi i	47	Persepsi i	34	neg	24	1	14	937	919	61 - 70	ever	never	ever	never	never	never	never	ever	ever	ever	ever	ever	never	negative	negative	negative	positive
224	30	female	married	Ya	SMA	Tidak beke	1000000	0	Ya	210	2009-04-23	Islam	Tidak	2007-09-24	2008-03-03	Ya	over 10km	over 1 km	No	No	57	Persepsi i	43	Persepsi i	34	neg	27	1	12	1822	1661	61 - 70														negative	negative	negative	positive
225	31	female	married	Tidak	SMA	Tidak beke	500000	200000	Ya	216	2011-09-19	Islam	Tidak	2010-09-23	2010-10-18	Tidak	10km or less	1km or less	No	No	81	Persepsi i	68	Persepsi i	35	neg	31	1	17	727	702	61 - 70														negative	negative	negative	positive
226	34	male	married	Tidak	SMA	Lainnya	0	0	Tidak	464	2011-02-21	Islam	Tidak	2007-12-12	2008-02-15	Tidak	10km or less	1km or less	No	No	53	Persepsi i	40	Persepsi i	45	pos	18	0	11	1743	1678	81 or more														negative	negative	positive	negative
227	34	male	married	Ya	Diploma	Full Time	1500000	100000	Ya	768	2012-02-08	Islam	Tidak	2008-05-06	2008-05-26	Ya	over 10km	1km or less	No	No	55	Persepsi i	41	Persepsi i	40	pos	16	0	8	1597	1577	81 or more														negative	negative	positive	negative
228	31	male	married	Ya	Diploma	Paruh Wakt	1500000	1000000	Ya	355	2011-05-26	Islam	Tidak	2007-11-25	2008-03-26	Tidak	over 10km	over 1 km	Yes	Yes	62	Persepsi i	38	Persepsi i	37	neg	20	1	2	1760	1638	71 - 80	ever	ever	ever	ever	never	never	ever	ever	ever	never	never	ever	never	negative	negative	negative	positive
229	26	male	not married	Tidak	S1	Full Time	5000000	100000	Ya	326	2012-02-01	Islam	Ya	2010-02-25	2010-07-15	Tidak	10km or less	over 1 km	No	Yes	57	Persepsi i	47	Persepsi i	40	pos	27	1	12	937	797	61 - 70	ever	ever	never	ever	ever	never	never	never	never	never	ever	ever	never	negative	negative	positive	positive
230	30	female	married	Ya	SMA	Lainnya	1000000	200000	Ya	316	2009-12-28	Islam	Tidak	2008-04-04	2009-12-14	Tidak	10km or less	1km or less	No	No	51	Persepsi i	71	Persepsi i	39	neg	9	0	10	1629	1010	81 or more														negative	negative	negative	negative
231	29	female	widowed	Ya	Diploma	Full Time	1000000	200000	Ya	251	2011-11-23	Islam	Tidak	2006-01-22	2009-06-13	Tidak	over 10km	1km or less	No	No	95	Persepsi i	56	Persepsi i	34	neg	40	1	37	2432	1194	60 or less														negative	negative	negative	positive
232	28	male	not married	Tidak	SMA	Paruh Wakt	2400000	500000	Tidak	248	2011-07-13	Islam	Ya	2006-01-12	2007-10-24	Tidak	10km or less	1km or less	No	No	46	Persepsi i	32	Persepsi i	42	pos	31	1	15	2442	1792	61 - 70														positive	positive	positive	positive
233	33	male	married	Ya	SMP	Full Time	0	0		281	2012-08-03	Budha	Tidak	2006-07-10	2006-07-24	Ya	over 10km	over 1 km	No	No	62	Persepsi i	36	Persepsi i	32	neg	26	1	11	2263	2249	61 - 70														negative	negative	negative	positive
234	36	male	married	Ya	S1	Full Time	4000000	1000000		545	2012-01-04	Protestan	Tidak	2007-08-04	2007-08-21	Tidak	over 10km	1km or less	No	No	63	Persepsi i	61	Persepsi i	32	neg	19	0	3	1873	1856	61 - 70														negative	negative	negative	negative
235	43	male	married	Ya	S1	Lainnya	5000000	2000000	Ya	824	2012-09-13	Islam	Ya	2009-09-12	2011-01-14	Tidak	10km or less	1km or less	No	Yes	68	Persepsi i	50	Persepsi i	51	pos	12	0	4	1103	614	81 or more	never	ever	ever	never	never	never	never	never	never	never	never	never	never	negative	negative	positive	negative
236	61	male	widowed	Ya	Diploma	Full Time	3500000	50000		769	2012-09-14	Budha	Tidak	2007-06-21	2007-07-30	Tidak	10km or less	1km or less	No	No	51	Persepsi i	37	Persepsi i	39	neg	24	1	8	1917	1878	71 - 80														negative	negative	negative	positive
237	30	female	not married	Tidak	S1	Full Time	0	0		215	2012-03-12	Budha	Tidak	2011-07-06	2011-08-09	Ya	10km or less	1km or less	No	No	49	Persepsi i	34	Persepsi i	37	neg	24	1	29	441	407	61 - 70														negative	positive	negative	positive
238	31	male	not married	Tidak	SMP	Full Time	2000000	100000		236	2012-05-07	Protestan	Ya	2011-03-31	2011-07-25	Tidak	over 10km	1km or less	No	No	44	Persepsi i	35	Persepsi i	31	neg	21	1	9	538	422	61 - 70														positive	negative	negative	positive
239	37	male	not married	Tidak	S1	Full Time	2000000	150000	Tidak	528	2012-07-01	Islam	Ya	2009-05-30	2010-01-22	Tidak	over 10km	over 1 km	No	No	68	Persepsi i	43	Persepsi i	37	neg	24	1	8	1208	971	61 - 70														negative	negative	negative	positive
240	37	male	married	Ya	SMA	Full Time	0	0		547	2012-09-10	Protestan	Tidak	2009-06-24	2009-07-17	Ya	over 10km	over 1 km	No	No	66	Persepsi i	51	Persepsi i	37	neg	29	1	8	1183	1160	61 - 70														negative	negative	negative	positive
241	23	male	not married	Tidak	SMA	Full Time	3000000	500000		185	2012-01-12	Protestan	Tidak	2010-11-26	2010-12-20	Tidak	over 10km	over 1 km	No	No	67	Persepsi i	36	Persepsi i	40	pos	18	0	5	663	639	71 - 80														negative	negative	positive	negative
242	33	female	married	Ya	SMA	Full Time	2000000	50000	Tidak	246	2011-10-18	Islam	Tidak	2007-11-01	2009-03-18	Tidak	10km or less	1km or less	Yes	Yes	62	Persepsi i	37	Persepsi i	39	neg	18	0	4	1784	1281	71 - 80	ever	ever	ever	never	never	never	never	ever	never	ever	never	never	ever	negative	negative	negative	negative
243	27	female	divorced	Tidak	SMP	Full Time	4000000	1000000	Tidak	766	2012-07-04	Islam	Ya	2010-06-27	2010-07-19	Tidak	over 10km	over 1 km	No	Yes	52	Persepsi i	42	Persepsi i	46	pos	18	0	10	815	793	81 or more	never	never	never	never	never	never	never	ever	never	never	never	never	never	negative	negative	positive	negative
244	33	male	married	Ya	SMA	Full Time	2000000	60000		596	2011-12-17	Protestan	Tidak	2005-12-24	2006-04-04	Tidak	10km or less	over 1 km	No	No	51	Persepsi i	33	Persepsi i	33	neg	16	0	4	2461	2360	71 - 80														negative	positive	negative	negative
245	37	male	married	Tidak	SMA	Full Time	2000000	100000		431	2012-05-31	Protestan	Ya	2008-11-12	2008-01-09	Ya	10km or less	over 1 km	No	No	55	Persepsi i	36	Persepsi i	37	neg	15	0	3	1407	1715	71 - 80														negative	negative	negative	negative
246	29	male	married	Ya	S1	Paruh Wakt	2000000	500000		242	2010-09-07	Protestan	Ya	2008-09-09	2009-05-14	Ya	10km or less	1km or less	No	No	61	Persepsi i	49	Persepsi i	33	neg	29	1	6	1471	1224	61 - 70														negative	negative	negative	positive
247	47	male	married	Ya	SMP	Full Time	0	0	Tidak	192	2011-03-14	Islam	Tidak	2009-08-20	2009-10-05	Tidak	over 10km	over 1 km	No	No	44	Persepsi i	23	Persepsi i	49	pos	12	0	8	1126	1080	81 or more														positive	positive	positive	negative
248	26	male	married	Ya	SMA	Paruh Wakt	1000000	200000	Tidak	85	2012-05-14	Islam	Tidak	2010-05-03	2010-09-01	Ya	10km or less	1km or less	No	No	53	Persepsi i	39	Persepsi i	27	neg	26	1	12	870	749	60 or less														negative	negative	negative	positive
249	32	male	not married	Tidak	SMA	Tidak beke	2500000	500000	Ya	463	2010-05-14	Islam	Tidak	2008-08-11	2008-10-13	Tidak	10km or less	1km or less	No	No	42	Persepsi i	36	Persepsi i	37	neg	20	1	5	1500	1437	71 - 80														positive	negative	negative	positive
250	32	male	not married	Tidak	SMA	Tidak beke	1500000	500000	Ya	181	2010-12-23	Islam	Ya	2010-07-19	2010-08-05	Ya	10km or less	1km or less	No	No	44	Persepsi i	34	Persepsi i	44	pos	8	0	5	793	776	81 or more														positive	positive	positive	negative
251	25	female	married	Ya	SMP	Lainnya	2000000	500000	Ya	111	2011-05-25	Islam	Tidak	2010-06-12	2010-07-01	Tidak	over 10km	over 1 km	No	No	72	Persepsi i	32	Persepsi i	35	neg	21	1	14	830	811	71 - 80														negative	positive	negative	positive
252	31	female	married	Ya	SMA	Lainnya	3000000	300000	Ya	580	2011-03-21	Islam	Tidak	2007-10-25	2008-04-30	Tidak	10km or less	1km or less	No	No	72	Persepsi i	42	Persepsi i	39	neg	28	1	8	1791	1603	61 - 70														negative	negative	negative	positive
253	28	male	married	Ya	SD	Lainnya	2000000	200000	Ya	98	2009-06-16	Islam	Ya	2010-11-30	2010-12-06	Tidak	10km or less	1km or less	No	No	68	Persepsi i	38	Persepsi i	33	neg	27	1	3	659	653	61 - 70														negative	negative	negative	positive
254	28	female	not married	Tidak	SMP	Bekerja di	0	0		551	2012-08-27	Protestan	Tidak	2008-11-03	2009-01-13	Tidak	over 10km	1km or less	Yes	Yes	50	Persepsi i	39	Persepsi i	37	neg	22	1	32	1416	1345	71 - 80	ever	never	never	never	ever	never	never	never	never	never	never	never	never	negative	negative	negative	positive
255	32	male	married	Tidak	SMA	Full Time	6000000	1000000		597	2012-07-26	Protestan	Tidak	2010-11-29	2011-03-11	Tidak	10km or less	1km or less	No	No	73	Persepsi i	35	Persepsi i	34	neg	19	0	12	660	558	71 - 80														negative	negative	negative	negative
256	37	male	not married	Tidak	SMA	Tidak beke	5000000	1500000		1128	2011-12-10	Protestan	Tidak	2004-03-17	2005-04-11	Tidak	10km or less	1km or less	Yes	Yes	79	Persepsi i	31	Persepsi i	29	neg	28	1	19	3108	2718	60 or less	never	never	never	never	ever	never	never	never	never	never	never	ever	never	negative	positive	negative	positive
257	34	male	married	Ya	SMA	Full Time	2500000	500000	Tidak	170	2011-12-01	Islam	Ya	2010-01-10	2010-01-25	Tidak	10km or less	1km or less	No	No	52	Persepsi i	34	Persepsi i	43	pos	19	0	6	983	968	81 or more														negative	positive	positive	negative
258	32	female	married	Ya	SMP	Bekerja di	1000000	50000		301	2012-10-18	Budha	Ya	2007-10-18	2007-11-19	Tidak	10km or less	1km or less	No	No	76	Persepsi i	45	Persepsi i	34	neg	29	1	22	1798	1766	61 - 70														negative	negative	negative	positive
259	43	male	married	Ya	SMA	Paruh Wakt	4000000	500000		306	2009-06-17	Protestan	Ya	2008-01-21	2009-03-18	Tidak	10km or less	1km or less	No	No	62	Persepsi i	49	Persepsi i	38	neg	23	1	7	1703	1281	71 - 80														negative	negative	negative	positive
260	30	female	not married	Tidak	SMA	Tidak beke	1000000	100000		715	2011-06-07	Katholik	Tidak	2011-03-02	2011-03-22	Tidak	over 10km	1km or less	No	No	58	Persepsi i	39	Persepsi i	36	neg	25	1	4	567	547	61 - 70														negative	negative	negative	positive
261	35	male	married	Ya	SMA	Full Time	3000000	70000		423	2012-02-02	Budha	Tidak	2007-06-27	2009-07-17	Tidak	10km or less	1km or less	No	No	60	Persepsi i	51	Persepsi i	33	neg	28	1	9	1911	1160	61 - 70														negative	negative	negative	positive
